# Supplementary material for: Rapid, scalable and highly automated HLA genotyping using next-generation sequencing: a transition from research to diagnostics
Source: BMC Genomics. 2013 Apr 4;14:221. doi: 10.1186/1471-2164-14-221 (PMC3639865; doi:10.1186/1471-2164-14-221)
Supplement: Additional file 3 — MID sequence information. [file 1471-2164-14-221-S3.xlsx]

## Sheet: Tabelle1
Additional file 3 - MID sequence information
Roche ID	Sequence
MID-1	ACGAGTGCGT
MID-5	ATCAGACACG
MID-7	CGTGTCTCTA
MID-13	CATAGTAGTG
MID-22	TACGAGTATG
MID-23	TACTCTCGTG
MID-25	TCGTCGCTCG
MID-26	ACATACGCGT
MID-27	ACGCGAGTAT
MID-28	ACTACTATGT
